# Supplementary material for: Knowledge, attitude, and practice regarding venous thromboembolism prophylaxis: A multicenter cross-sectional study of medical staff in Guinea
Source: PLoS One. 2025 Apr 30;20(4):e0319855. doi: 10.1371/journal.pone.0319855 (PMC12043158; doi:10.1371/journal.pone.0319855)
Supplement: S2 Appendix — (XLSX) [file pone.0319855.s002.xlsx]

## Sheet: 全
NO	AGE	GENRE	NUMRO	CATGORIE	AUTRES1	SERVICE	AUTRES2	DUREDETRAV	NIVEAUDTUD	AUTRES3	N21	N22	N23	N24	N25	N26	N27	N28	N29	N210	N211	N212	N213	N214	N215	N216	N217	N218	N219	N220	N221	N222	N223	N224	N225	N226	N227	N228	N229	N230	N231	N232	N233	N234	N235	N236	N237	N238	N239
1001	53	2	621395069	2		2		17	2		1	1	1	1	1	1	2	1	1	1	1	1	1	1	2	2	1	2	1	1	1	1	3	2	1	1	2	1	2	2	1	1	1	3	1	1	2	2	1
1002	35	2	621770420	2		2		10	2		1	1	1	1	3	1	3	2	1	1	1	1	1	1	3	2	1	3	1	3	1	1	1	2	1	3	1	3	3	1	1	3	3	3	1	3	1	1	3
1003	29	1	628256592	1		2		1	5		2	2	2	1	1	1	2	1	2	1	1	1	1	1	1	2	2	1	2	1	1	1	1	1	1	1	1	1	1	1	2	1	2	2	1	2	2	2	2
1004	58	2	622170512	2		2		30	2		1	1	1	1	1	1	1	2	1	3	1	1	1	3	3	2	1	2	1	1	1	1	3	2	1	3	1	1	3	1	1	2	1	3	1	2	3	3	3
1005	55	1	628016997	2		2		23	2		1	1	1	1	1	1	2	1	2	2	1	1	2	1	2	2	1	2	1	2	1	1	2	2	1	3	1	1	2	1	1	2	2	2	1	2	2	2	2
1006	49	2	622292637	2		2		20	7		1	1	1	1	1	1	1	1	1	1	1	1	1	1	1	1	1	1	1	1	1	1	1	3	1	1	1	1	1	1	1	1	1	1	1	1	1	3	1
1007	47	1		1		2		18	6		1	1	1	1	1	1	3	1	3	3	1	1	3	1	3	3	1	3	1	3	1	1	3	3	1	3	1	1	3	1	1	3	3	3	1	3	3	3	3
1008	30	2		2		3		7	2		2	1	1	1	2	1	1	1	1	1	1	1	1	1	1	1	1	1	1	1	1	1	1	1	2	1	1	1	2	1	2	2	1	1	1	2	1	1	2
1009	36	2	655851414	2		3		17	2		1	1	1	1	1	1	1	1	1	1	1	1	1	1	1	1	1	1	1	1	1	1	1	1	1	1	1	1	1	2	1	2	2	1	1	1	1	1	2
1010	32	2	622637373	1		3		5	5		1	1	1	1	1	1	1	1	1	1	1	1	3	1	1	1	1	1	1	1	1	1	1	1	1	1	1	1	1	2	1	2	2	1	1	1	1	1	2
1011	62	2	620660412	2		3		31	4		1	1	1	1	1	1	1	1	1	1	1	1	1	1	1	1	1	1	1	1	1	1	1	1	1	1	1	1	1	2	1	2	2	1	1	1	1	1	2
1012	44	1	626099008	1		3		2	6		1	1	1	1	1	1	1	1	1	1	1	1	1	1	1	1	1	1	1	1	1	1	1	1	1	1	1	1	1	2	1	1	2	1	1	1	1	1	1
1013	40	1	628205110	2		3		19	2		1	1	1	1	1	1	1	1	1	1	1	1	1	1	1	1	1	1	1	1	1	1	1	1	2	2	1	1	1	2	1	2	2	1	1	1	1	1	2
1014	34	1	621756430	1		3		4	5		1	1	1	1	1	1	1	1	1	1	1	1	1	1	1	1	1	1	1	1	1	1	1	1	1	1	1	1	2	1	1	1	2	1	1	1	1	1	1
1015	52	2	621215821	2		1		10	2		1	1	1	1	1	1	2	1	1	2	1	1	1	1	1	2	1	1	1	1	1	1	1	1	1	1	1	1	1	1	1	1	1	1	1	2	1	1	1
1016	45	1		1		1		19	6		1	1	1	1	2	1	1	1	2	1	1	1	2	3	1	3	2	1	2	3	1	2	1	1	1	2	1	1	1	1	1	2	2	2	1	3	2	2	1
1017	34	1	629638857	2		1		10	2		1	2	2	1	1	1	1	1	1	2	1	1	1	1	2	2	1	1	1	1	1	1	1	1	1	1	1	1	1	2	2	1	2	2	2	1	1	2	1
1018	35	2	622205081	2		1		15	2		1	2	1	1	2	1	1	1	1	1	2	1	1	1	1	2	2	1	2	1	1	2	2	2	1	2	1	1	1	1	1	1	2	1	1	1	2	2	2
1019	35	2	660587070	2		1		8	2		1	1	1	1	1	1	1	1	1	1	1	1	1	1	1	1	1	1	1	1	1	1	1	1	1	1	1	1	1	1	1	1	1	1	1	1	2	1	2
1020	41	1	622181407	1		1		13	6		1	1	1	1	2	1	1	1	1	2	1	1	1	1	1	3	3	1	1	1	1	2	1	2	1	1	1	1	1	1	1	2	2	2	1	1	1	1	1
1021	43	1	622987909	1		1		15	6		2	2	1	1	1	1	1	1	2	1	1	1	2	2	1	2	2	1	1	1	1	2	1	2	1	1	2	1	1	2	2	2	2	2	1	1	2	1	2
1022	55	1	655449079	1		1		13	6		2	2	1	1	2	1	1	1	2	1	1	1	1	1	1	1	1	1	1	1	2	2	2	2	2	2	1	1	1	1	1	2	2	2	1	2	2	2	2
1023	39	1	622302928	1		1		7	6		1	1	1	1	1	1	1	1	2	1	1	1	1	1	1	1	1	1	1	1	1	1	1	1	1	3	1	3	1	1	1	1	1	1	1	2	2	2	2
1024	56	1	621088850	1		4		15	5		1	1	1	1	1	1	2	1	2	1	1	1	2	1	2	2	1	1	2	2	1	1	2	2	1	2	2	1	1	1	2	2	2	2	1	2	2	2	2
1025	53	1	628507537	1		4		13	6		1	1	1	1	2	1	1	1	2	1	1	1	2	1	1	2	1	3	2	1	1	3	1	1	1	2	1	1	1	1	2	1	2	2	1	2	2	2	2
1026	51	1	628729769	2		8		12	2		1	1	1	2	2	2	2	1	1	2	2	2	2	2	1	2	1	1	1	1	1	1	1	2	1	3	1	1	2	1	1	1	1	1	1	2	2	2	2
1027	47	2		1		8		12	5		1	1	1	1	1	1	1	1	1	1	1	1	1	1	1	1	1	1	1	1	1	1	1	1	1	1	1	1	1	1	2	1	1	1	1	1	1	1	1
1028	50	2	628617931	1		7		15	5		1	1	1	1	1	1	1	2	1	2	1	1	1	2	1	1	1	1	1	1	1	1	1	1	1	3	1	1	1	1	1	1	2	1	1	2	1	1	1
1029	30	2	623797408	2		7		15	2		1	1	1	1	1	1	1	1	2	1	1	1	1	1	3	2	1	1	1	1	1	1	1	1	1	1	1	1	1	1	1	2	1	2	1	2	3	1	3
1030	43	1	628744813	1		4		15	5		1	1	1	1	1	1	1	1	1	2	1	1	1	1	3	2	1	1	1	1	3	1	1	1	1	1	1	1	1	1	1	2	1	2	1	2	1	3	2
1031	37	1		2		4		7	2		1	1	1	1	3	1	1	1	1	1	3	1	2	1	1	1	1	1	1	3	1	1	1	2	1	2	1	1	3	1	2	2	3	1	1	1	2	1	1
1032	58	2	628470274	2		4		30	2		1	1	1	1	1	1	1	1	1	2	1	1	1	1	3	2	1	1	1	1	1	1	1	1	1	1	1	1	1	1	1	2	1	2	1	2	1	3	3
1033	36	2	622169830	2		4		8	2		1	1	1	1	1	1	1	1	1	2	1	1	1	1	3	2	1	1	1	1	1	1	1	1	1	1	1	1	1	1	1	2	1	2	1	1	1	3	1
1034	42	1	621918431	2		4		20	2		1	1	3	1	1	1	1	1	1	1	1	1	2	1	1	2	1	1	1	1	1	1	1	1	1	1	1	1	1	1	1	1	1	1	1	2	1	1	1
1035	53	1	622527432	2		4		22	2		1	1	1	1	1	2	1	1	1	3	2	1	1	1	1	1	2	2	1	1	3	2	1	2	1	2	1	1	1	2	1	1	2	2	2	2	2	2	2
1036	51	1	628104694	1		4		12	5		1	1	1	1	1	2	1	1	1	2	1	1	1	1	1	1	2	2	1	1	1	2	1	2	1	3	1	1	1	1	2	1	2	1	1	2	2	2	2
1037	39	1	620660415	3	pharmacien	12	pharmacien	6	3		1	1	1	1	3	1	1	1	1	1	2	1	1	1	1	2	1	3	1	1	1	1	1	1	1	2	1	1	3	3	3	3	3	1	2	1	2	2	2
1038	28	1	622388112	3	pharmacien	12	pharmacien	1	3		1	1	1	2	1	1	2	1	1	1	1	1	1	1	1	2	1	2	2	2	1	1	1	1	2	1	1	1	1	1	2	1	1	1	1	1	2	2	2
1039	45	1	611586210	3	pharmacien	12	pharmacien	11	5		2	2	2	2	1	1	1	1	1	1	2	2	1	1	1	2	1	1	1	1	2	1	1	2	1	2	2	2	1	2	2	2	2	2	2	2	2	2	1
1040	65	1	657153979	3	pharmacien	12	pharmacien	43	5		1	1	1	1	1	1	1	2	1	2	1	1	2	1	1	1	1	1	1	1	1	1	1	1	1	3	3	3	1	2	1	1	1	1	2	2	2	3	1
1041	43	1	628101111	1		11		15	5		1	1	1	2	1	1	2	2	1	2	1	1	2	1	1	2	1	1	1	1	1	1	1	2	1	1	1	1	1	1	1	2	2	2	1	2	2	2	2
1042	34	1	620298500	2		11		1	2		1	1	1	1	3	1	1	1	1	2	1	1	1	1	2	2	1	1	2	1	1	1	1	2	1	3	1	1	2	1	2	1	1	1	1	1	1	1	1
1043	44	2	620022960	2		11		12	1		2	2	1	1	2	1	1	1	1	2	1	1	1	1	1	1	1	1	1	1	1	1	1	2	2	2	1	2	1	2	2	1	1	1	1	2	2	2	2
1044	28	2	621441683	2		11		2	2		1	1	1	3	3	1	1	1	1	1	1	1	3	2	2	3	1	3	1	1	3	1	3	3	3	1	1	3	3	1	3	1	1	3	3	3	1	3	1
1045	46	1	628017020	1		11		13	5		1	1	1	1	1	1	1	1	1	2	1	1	2	1	1	2	1	1	1	1	1	2	1	1	1	3	1	1	1	1	1	1	1	2	1	2	2	2	2
1046	28	2	628581202	2		11		6	2		1	1	1	2	1	1	2	2	1	2	1	1	2	1	2	1	1	1	1	1	1	1	1	2	1	1	1	1	1	1	2	2	2	2	1	2	2	2	2
1047	25	2	626894617	2		11		7	2		1	1	1	2	1	1	2	2	1	2	1	1	2	2	2	1	1	1	1	1	1	1	1	2	1	1	1	1	1	1	1	2	2	2	1	2	2	2	2
1048	50	2	621088869	2		11		10	2		1	1	1	1	1	1	1	1	3	3	1	1	1	3	1	1	1	1	1	1	1	1	1	1	1	1	1	3	3	1	3	3	1	3	3	3	2	3	1
1049	52	1		2		5		22	2		1	1	1	2	2	2	2	1	1	2	2	2	2	2	2	2	1	1	1	1	1	1	1	2	1	2	1	2	2	1	1	1	1	1	1	2	2	2	1
1050	56	1	621088849	1		5		23	6		1	2	1	1	1	1	2	1	2	2	1	1	2	1	1	2	1	2	2	2	1	1	2	2	2	1	1	1	3	1	1	1	2	2	1	2	1	2	2
1051	56	1	622719293	1		5		24	5		1	1	1	1	2	1	1	1	1	2	1	1	1	1	1	1	1	1	1	1	1	1	1	1	1	1	1	1	1	1	1	1	1	1	1	2	2	2	2
1052	55	1	622158245	2		5		24	3		1	2	2	1	2	2	1	1	1	1	2	1	1	2	1	2	2	1	2	2	1	2	1	1	1	2	2	1	1	2	1	2	1	1	1	1	2	2	2
1053	51	2	628208339	2		5		20	1		1	1	1	2	1	1	2	1	2	1	2	2	1	1	1	1	1	1	1	1	1	1	1	1	1	3	2	1	3	1	2	1	1	2	2	2	2	2	2
1054	47	2	628220142	2		5		20	2		1	2	1	1	1	1	1	1	2	2	1	1	2	1	1	2	3	1	1	3	1	2	2	2	2	1	1	1	1	1	1	2	1	1	1	1	1	1	1
1055	48	1		1		5		18	5		1	1	1	1	1	1	1	1	1	2	1	2	1	1	2	1	1	2	2	1	1	1	1	2	1	1	2	2	1	2	2	2	2	1	1	2	1	2	2
1056	35	2	628848744	2		10		2	2		1	1	3	1	1	1	2	1	1	1	1	1	2	1	1	1	1	1	1	2	1	1	1	1	1	1	1	2	1	2	1	1	2	2	1	2	1	2	1
1957	27	2	620564394	2		10		7	2		1	1	1	1	1	1	2	1	1	2	1	1	1	1	1	1	1	1	1	1	1	1	1	1	1	1	1	1	1	1	1	1	2	2	1	1	1	2	1
1058	43	1	620095169	2		10		6	2		1	1	1	1	2	1	1	1	2	1	2	2	1	2	1	1	1	1	1	1	2	1	1	1	2	1	2	2	2	2	2	2	1	1	2	2	2	1	2
1059	54	1	622622759	2		10		22	2		1	1	1	1	1	1	2	1	1	2	1	1	1	2	2	2	1	2	1	1	1	1	1	2	2	1	2	1	2	2	2	2	2	2	1	2	2	1	1
1060	32	1	625500862	2		10		1	2		1	1	1	1	1	1	1	1	2	1	1	1	1	1	1	1	1	1	1	1	1	1	1	1	1	1	1	1	1	1	1	1	1	2	1	2	2	2	2
1061	52	1	625507137	1		10		10	2		1	1	1	1	1	1	2	1	2	1	1	1	1	1	1	2	1	1	1	1	1	1	1	1	1	2	1	1	1	1	1	1	1	1	1	2	2	2	1
1062	37	1	626852728	1		10		9	6		3	1	1	1	1	1	2	1	2	1	2	1	1	1	1	2	1	1	1	1	1	1	1	1	1	2	1	1	1	1	1	1	2	2	1	2	2	2	2
1063	36	2	628331462	2		10		6	2		1	1	1	1	1	1	2	1	2	1	1	1	1	1	1	2	1	1	1	1	1	1	1	1	1	2	1	1	1	1	1	3	1	1	1	1	2	2	2
1064	32	2	628519432	2		10		5	7		1	1	1	1	1	1	1	1	1	2	1	1	1	1	1	1	1	1	1	1	1	1	1	1	1	3	2	2	1	2	2	1	2	2	1	1	2	2	1
1065	34	1	621773602	1		11		8	5		1	2	1	1	1	1	1	1	2	1	1	1	1	1	3	2	2	2	1	1	1	1	1	1	1	2	2	1	1	1	1	1	2	2	1	2	2	1	2
2001	32	1	644270829	1		2		5	5		3	3	3	3	3	3	3	3	3	3	3	3	3	3	3	3	3	3	3	3	3	3	3	3	3	3	3	3	3	3	3	3	3	3	3	3	3	3	3
2002	31	1		1		2		5	5		1	2	1	2	2	1	1	2	1	1	2	1	2	2	2	2	1	2	2	2	1	1	1	1	1	2	2	1	2	1	1	1	2	2	1	1	1	2	2
2003	32	2		1		2		7	5		3	1	1	3	3	1	3	1	1	3	3	1	3	3	3	3	1	3	3	3	1	1	1	1	1	3	3	1	3	1	3	1	3	3	1	1	2	1	2
2004	30	1	625872024	1		2		3	5		1	1	1	1	1	1	2	1	1	2	1	1	1	2	1	2	2	2	1	1	1	1	2	1	1	2	2	1	2	2	2	1	2	2	1	2	1	1	2
2005	33	2	623211373	1		10		7	4		1	1	1	1	1	1	1	2	2	1	1	1	1	1	2	3	2	1	2	3	1	1	1	3	1	2	1	1	3	1	1	1	1	3	1	2	1	1	2
2006	26	1	622266146	1		10		2	5		1	1	1	1	1	1	2	1	2	2	1	1	1	2	2	2	1	2	1	1	1	1	1	1	1	2	2	1	2	1	1	1	2	2	1	1	1	1	2
2007	33	1	625269043	1		10		4	5		1	1	1	1	2	1	1	1	1	2	1	1	1	1	1	1	1	1	1	1	1	1	2	1	1	1	2	1	1	1	1	1	2	2	1	2	2	2	2
2008	28	2	628643469	2		10		8	2		1	1	1	1	2	1	2	1	1	1	2	1	1	2	2	1	1	1	1	2	1	1	1	2	1	1	2	2	1	2	2	2	2	1	1	2	2	1	2
2009	24	1	610682781	2		10		1	2		2	2	1	2	1	1	1	1	1	2	1	1	1	1	2	1	1	1	1	1	1	1	1	1	1	1	2	1	1	1	1	1	1	1	1	2	2	1	2
2010	26	1	610710913	2		10		3	2		1	1	1	2	2	1	2	1	1	2	1	3	1	1	3	1	1	2	1	1	3	1	1	1	3	1	2	1	1	1	2	1	1	1	2	2	2	1	2
2011	22	1	629905026	2		10		1	2		1	1	2	1	3	1	1	1	3	1	1	1	1	2	1	1	1	1	1	1	1	2	1	2	1	2	1	1	1	2	2	2	1	1	1	3	2	2	2
2012	60	1	621864722	2		10		26	3		1	1	1	1	1	1	1	1	1	2	1	1	2	2	2	1	1	1	1	1	1	1	1	1	1	3	1	1	1	1	1	1	1	2	1	1	1	2	1
2013	45	2	628983440	2		10		15	2		1	1	1	1	1	1	1	2	2	1	1	1	2	1	2	2	1	1	1	1	1	1	1	1	1	1	2	1	1	2	2	1	1	1	1	1	2	1	2
2014	30	1		1		10		7	5		1	1	1	1	1	3	1	3	2	3	1	3	3	1	1	3	1	1	1	3	1	1	1	1	1	3	3	1	3	1	1	1	3	1	2	2	1	3	1
2015	32	1	627990428	1		10		6	5		1	1	1	1	1	1	1	1	1	1	2	1	1	2	1	2	1	1	2	2	1	1	1	2	3	1	1	1	1	1	1	1	3	3	1	2	2	2	2
2016	24	1	624519454	1		10		4	4		1	1	1	1	1	1	2	1	1	2	1	1	1	2	1	2	1	1	1	1	1	1	1	1	1	2	2	1	1	1	1	1	1	1	1	2	1	2	2
2017	40	2	625215184	1		10		15	3		1	1	1	3	3	3	3	1	3	3	1	1	1	2	3	1	1	1	1	1	1	3	2	3	1	2	2	1	2	1	2	1	1	1	1	2	2	1	2
2018	28	2	623205596	1		10		1	5		1	1	1	1	2	3	1	1	3	1	1	1	1	2	1	1	1	1	1	1	1	2	2	1	1	2	2	1	2	1	2	1	1	1	1	1	2	1	2
2019	30	2	624739100	1		10		2	5		1	1	2	3	3	1	2	1	3	3	1	1	1	1	2	2	1	2	1	1	1	3	1	2	1	3	2	1	1	1	3	1	2	1	1	2	2	2	2
2020	30	1		1		10		7	5		1	1	1	3	3	3	3	1	3	2	1	1	1	2	3	1	1	1	1	1	1	1	2	1	1	2	2	1	2	1	2	1	1	1	1	2	2	1	2
2021	30	1	625300683	1		10		1	5		1	1	1	1	1	1	1	1	2	2	1	1	2	2	2	1	1	1	1	1	1	1	1	1	1	2	1	1	1	1	1	2	2	2	1	1	1	2	3
2022	28	1	660724142	1		10		7	2		1	1	2	1	1	1	2	2	1	1	1	1	1	1	1	2	1	2	1	1	1	2	2	2	1	1	2	2	1	2	2	1	1	1	1	1	1	1	1
2023	30	1	624399008	1		4		2	5		1	1	1	1	1	1	2	1	1	2	1	1	1	1	1	1	1	1	1	1	1	1	1	2	1	1	1	1	1	1	1	1	1	2	1	2	2	2	2
2024	33	1		1		4		1	2		1	1	1	1	2	1	1	1	3	3	3	3	3	1	1	1	1	1	1	1	1	1	3	3	1	3	1	1	1	1	3	3	1	3	1	1	3	3	1
2025	34	1	628691141	1		4		7	5		1	1	1	1	3	1	2	1	3	2	1	1	1	1	1	1	1	3	2	3	1	1	1	2	1	2	2	1	1	1	1	2	2	2	1	2	2	2	2
2026	28	1	624770372	1		4		3	5		2	2	2	1	1	1	2	2	2	1	2	2	2	1	3	2	3	2	3	2	2	1	1	2	1	2	1	1	2	2	2	3	2	2	1	2	3	2	1
2027	35	1	666110051	1		4		8	5		1	1	1	1	1	1	1	2	1	2	1	1	1	1	1	2	1	1	1	1	1	1	1	1	1	2	2	1	1	1	2	2	1	1	1	1	2	1	2
2028	29	1		1		4		2	7	therarel	1	1	1	1	1	1	1	1	1	1	2	2	2	1	2	2	1	1	1	1	1	1	2	2	1	2	1	1	2	2	2	2	1	2	1	1	2	1	1
2029	31	1	621117728	1		4		7	5		1	1	1	1	1	1	3	1	1	2	1	1	2	1	2	2	1	3	2	1	1	2	1	1	1	3	1	1	3	1	1	1	1	3	1	2	2	3	1
2030	29	1		1		4		6	5		2	3	1	1	1	1	2	1	2	2	1	1	1	1	2	1	3	2	1	1	1	2	1	3	1	2	2	2	1	1	2	1	1	3	1	2	3	3	2
2031	27	1	620063812	1		4		3	5		1	2	1	1	1	1	2	1	2	2	1	1	1	1	1	1	1	1	1	1	1	1	1	1	1	3	1	1	1	1	1	1	1	1	1	2	2	2	1
2032	30	1	666533028	1		4		3	5		1	1	1	1	1	1	1	3	3	3	1	1	1	1	3	3	1	3	1	1	1	1	1	1	1	3	3	1	3	1	3	3	3	3	1	3	3	3	3
2033	29	2	621327215	2		4		6	3		1	1	1	1	1	1	3	1	1	2	1	1	2	1	2	2	1	3	2	1	3	2	1	1	1	3	1	1	3	1	1	1	1	3	1	2	2	3	1
2034	28	2	628618109	2		4		2	3		1	2	1	1	1	1	1	1	1	2	1	1	1	1	1	2	2	2	1	2	2	1	1	1	1	2	2	1	2	1	2	1	1	1	1	2	2	1	2
2035	33	1	627000223	2		4		5	3		1	3	1	2	1	2	1	1	2	2	2	2	1	2	1	1	1	2	1	1	1	1	2	1	1	1	1	1	1	2	1	1	2	1	1	1	1	1	2
2036	36	1	629517202	2		4		6	2		1	1	1	1	2	1	2	1	1	2	1	1	2	1	1	1	1	1	1	1	1	1	1	2	1	1	1	1	2	1	1	2	1	2	1	2	2	2	1
2037	30	2	622128990	2		4		4	2		1	1	3	1	2	1	1	2	2	1	3	3	1	1	1	2	1	2	1	2	1	1	1	2	1	3	2	2	3	1	2	1	1	3	1	2	2	1	1
2038	32	2	6661598645	2		4		6	2		1	1	1	1	1	1	1	3	1	3	1	1	1	1	1	3	1	1	1	1	1	1	1	1	1	2	2	1	1	1	2	2	1	1	1	1	2	1	2
2039	25	2	628999694	2		4		15	2		1	2	1	1	2	1	2	1	2	2	3	1	1	1	2	2	1	1	1	1	2	1	2	2	2	2	2	2	1	2	2	1	2	2	2	2	2	1	1
2040	25	1	622543778	2		4		2	2		1	1	1	1	1	1	3	3	1	3	1	1	3	1	1	3	3	1	1	1	1	1	1	1	1	3	3	1	1	1	3	3	3	3	3	3	3	3	3
2041	32	1	621190280	2		4		6	2		3	1	1	1	3	3	3	3	1	1	3	3	1	1	3	3	1	1	1	1	1	1	1	1	1	3	1	1	1	3	3	3	3	3	1	3	1	3	2
2042	31	1		2		4		7	1		1	2	1	1	3	2	1	2	2	2	1	2	1	1	1	2	1	1	1	2	2	1	1	1	1	1	1	2	1	1	2	3	1	1	1	2	2	2	2
2043	33	2		1		14		6	5		1	2	1	1	2	1	2	1	1	1	2	1	1	1	1	2	2	2	2	2	1	1	2	1	1	2	1	1	2	1	2	2	2	2	1	2	1	2	2
2044	31	2	628391192	1		14		6	5		1	1	1	1	1	1	1	1	2	1	1	1	2	2	2	2	2	2	1	2	1	1	1	1	1	3	1	1	2	1	1	1	2	2	1	1	1	1	2
2045	50	1	622270958	2		14		20	2		1	1	1	1	1	1	2	1	1	2	1	1	2	1	1	2	1	2	1	1	1	2	1	1	1	2	1	1	3	1	1	2	2	1	1	1	2	2	2
2046	38	1	623106749	2		14		12	2		1	1	1	1	1	1	1	1	1	1	1	1	1	2	2	2	2	2	1	1	1	1	1	1	1	1	2	1	2	2	2	2	2	2	2	1	1	1	1
2047	28	2	621838611	2		14		4	2		1	2	1	1	2	1	3	1	1	2	2	2	2	1	3	1	1	2	3	2	1	1	1	1	1	2	2	2	2	1	1	1	1	2	2	2	1	1	2
2048	38	2		2		14		9	1		1	1	1	1	1	2	1	1	1	1	1	3	1	1	2	1	1	1	1	1	2	1	1	1	1	1	2	1	3	1	1	1	1	1	2	1	2	3	1
2049	24	2	623324966	2		14		4	2		1	1	1	1	3	1	1	1	2	1	2	2	1	1	1	2	1	2	2	1	2	2	2	2	2	1	2	2	1	2	2	2	1	1	1	2	2	2	1
2050	48	1	621043745	2		14		10	2		1	1	1	1	1	1	2	1	2	2	3	3	2	1	1	1	1	1	1	1	1	1	1	1	1	1	2	1	1	2	2	1	1	1	1	2	2	2	1
2051	68	1		1		14		44	5		1	1	1	1	3	1	3	1	1	2	3	1	1	1	2	3	1	3	1	1	2	1	1	1	1	1	3	3	2	3	1	1	3	1	1	2	1	3	1
2052	26	2		2		14		4	2		3	1	1	3	2	2	1	1	1	1	1	1	2	1	2	2	1	1	1	2	1	1	2	1	1	2	2	1	2	2	2	2	1	1	1	2	3	2	3
2053	32	1	666850464	1		11		8	5		2	2	1	2	1	1	1	1	2	2	1	1	1	1	2	2	1	2	1	2	1	2	1	2	2	2	2	2	2	2	1	2	2	2	1	2	1	1	1
2054	38	1	664992603	1		11		14	5		2	2	1	1	1	1	1	1	2	1	1	1	1	1	1	1	2	2	1	1	1	1	1	1	1	2	1	1	1	2	1	2	1	1	1	2	2	2	2
2055	48	1	628812836	1		11		21	6		2	1	1	1	2	1	1	2	1	2	1	1	2	1	2	2	2	2	3	1	1	1	1	1	1	2	1	1	2	2	2	1	1	2	1	2	2	2	2
2056	27	1	620902690	1		11		2	4		1	2	2	1	1	1	2	1	2	1	1	1	1	2	2	1	1	2	2	2	1	1	1	1	1	2	1	1	2	2	1	2	2	2	1	1	2	1	2
2057	21	2		1		11		1	3		1	2	2	1	1	2	1	2	2	1	1	1	2	1	2	1	2	2	1	1	2	2	1	1	1	1	2	1	1	2	1	1	1	1	2	2	2	3	1
2058	22	2	620786047	1		11		1	3		2	1	1	1	1	1	2	1	3	1	2	2	2	1	1	2	2	1	1	2	2	1	1	1	3	3	3	3	3	3	3	3	3	3	3	3	3	3	3
2059	37	2	626932095	1		11		2	5		1	1	3	1	3	1	3	1	1	2	1	1	3	1	1	1	1	3	1	3	3	2	2	1	3	1	1	1	1	3	3	1	1	3	1	1	1	1	3
2060	26	1		1		11		1	5		1	1	1	1	2	1	2	3	2	2	1	1	1	1	3	3	1	3	3	1	1	3	1	1	1	2	1	1	1	3	3	3	3	3	1	2	3	3	2
2061	34	1		1		11		7	5		1	1	1	1	1	1	1	1	2	2	1	1	1	1	1	1	1	1	1	1	1	2	1	1	1	1	1	1	1	1	1	1	1	1	1	2	1	1	1
2062	39	1	621184327	1		11		9	5		3	1	1	1	2	1	1	1	1	2	1	1	1	1	2	2	1	2	1	1	1	1	1	2	1	3	1	1	2	2	1	2	2	2	1	1	1	1	1
2063	26	1	626444176	1		11		3	5		1	1	1	1	1	1	1	1	1	2	1	1	1	1	2	2	2	2	2	1	1	2	2	1	1	2	2	2	2	1	1	1	1	1	1	2	1	1	2
2064	24	2	622691916	2		1		2	1		1	1	1	1	2	1	3	1	2	2	2	3	1	2	2	2	1	1	2	2	1	2	1	2	1	1	2	1	2	1	1	2	2	2	1	1	1	2	2
2065	28	2	620128026	2		1		3	2		1	2	1	1	1	1	1	1	2	2	2	1	1	1	3	1	1	1	2	2	1	1	1	2	1	2	2	1	2	1	1	2	2	2	1	2	1	1	1
2066	40	1	628619618	2		1		15	2		1	1	1	1	1	1	2	1	1	1	1	1	1	2	1	2	1	3	1	1	2	1	1	3	1	2	1	1	1	1	1	2	1	2	1	2	1	2	2
2067	26	2	626887541	2		1		1	1		1	2	1	1	1	1	2	1	1	1	1	1	1	1	1	1	1	1	1	1	1	1	1	1	1	2	1	1	1	1	1	1	2	1	1	2	2	2	2
2068	39	2	628590319	2		1		8	2		1	1	1	1	1	1	1	1	1	1	1	1	2	2	1	2	1	2	1	2	1	2	1	1	1	2	1	1	1	1	1	2	1	2	1	2	1	2	2
2069	35	1		1		1		7	5		1	1	3	3	3	3	3	3	3	3	3	3	3	3	3	3	3	3	3	3	3	3	3	3	1	3	1	1	3	3	3	3	3	3	1	2	1	1	1
2070	28	1	626960001	1		1		8	5		2	2	1	1	2	1	1	1	2	1	1	1	1	2	1	2	2	1	2	2	1	2	1	2	1	2	2	2	1	1	1	2	1	2	1	1	2	2	2
2071	31	1	628944008	1		1		7	5		1	1	1	1	2	1	1	1	2	2	1	1	1	3	1	2	2	2	2	2	1	2	2	2	1	2	1	1	2	2	2	2	2	2	1	1	2	1	2
2072	37	2	620149746	1		1		4	5		1	1	1	1	2	1	1	1	2	1	1	1	1	1	1	1	1	1	3	1	1	1	1	1	1	1	1	1	1	1	1	1	1	2	1	2	1	1	2
2073	34	1	622404128	1		1		10	2		3	3	1	3	3	1	1	1	3	3	1	1	1	1	1	3	3	1	3	3	1	3	3	3	1	3	3	3	1	1	3	3	3	3	1	3	1	1	1
2074	29	2	625071345	1		1		9	6		1	1	1	1	2	1	1	1	2	1	1	1	1	1	1	1	1	1	1	1	1	1	1	1	1	1	1	1	1	1	1	2	1	1	1	1	2	2	2
2075	34	1		1		1		8	2		1	2	1	1	2	1	1	1	2	1	1	1	1	1	1	1	1	1	2	1	1	1	1	1	1	1	2	1	1	1	2	1	1	2	1	2	2	2	2
2076	30	1	620147702	1		1		3	6		1	1	1	1	2	1	1	1	2	2	1	1	1	2	1	2	2	1	2	3	1	1	1	1	1	1	1	1	1	1	2	2	2	2	1	1	2	2	2
2077	28	2	623266371	2		1		2	2		1	1	1	1	2	1	1	1	3	2	1	1	1	1	1	1	1	1	1	2	1	1	1	1	1	2	1	2	1	1	1	3	1	2	1	2	1	1	1
2078	35	1	622482830	1		1		7	5		1	2	1	1	2	1	1	1	2	1	1	1	1	1	1	1	1	2	2	1	1	2	1	1	1	2	1	1	1	1	1	2	1	2	1	2	2	1	2
2079	30	2		1		1		9	5		1	1	1	1	1	1	1	1	2	1	1	1	1	1	1	2	2	1	1	1	1	1	1	1	1	1	1	1	1	1	1	1	2	2	1	2	2	2	2
2080	28	2	629821846	2		1		6	2		1	1	1	1	2	1	1	1	2	1	2	1	1	2	1	2	1	1	1	2	1	1	1	1	1	2	1	1	1	1	1	2	1	1	1	1	2	2	2
2081	34	1	662343422	1		1		3	5		2	2	1	1	2	1	1	1	2	1	1	1	1	2	1	2	2	2	2	2	1	2	1	1	1	2	1	1	1	2	2	2	2	2	1	2	1	1	1
2082	30	2		2		1		10	2		2	2	1	1	1	1	1	1	2	2	1	1	1	1	1	2	1	2	2	1	1	1	2	2	1	2	2	2	1	2	2	2	2	2	3	1	1	1	1
2083	30	1	664842852	2		6		5	2		1	1	2	1	1	1	1	1	1	1	1	1	1	1	1	2	1	1	1	1	2	1	1	1	1	2	1	1	2	1	2	1	2	1	1	2	1	2	1
2084	32	1	666356134	2		6		4	3		1	1	2	1	1	1	1	1	1	1	1	1	1	1	1	2	1	1	1	1	2	1	1	1	1	2	1	1	2	1	2	1	2	1	1	2	1	2	1
2085	24	1	623227090	2		6		2	2		1	1	2	1	1	1	1	1	1	1	1	1	1	1	1	2	1	1	1	1	2	1	1	1	1	2	1	1	2	1	2	1	2	1	1	2	1	2	1
2086	24	2	620745464	2		6		2	2		1	1	1	1	3	1	1	1	1	1	2	1	2	2	1	1	1	2	1	1	1	1	2	1	1	1	2	1	2	2	1	1	1	1	1	1	2	1	2
2087	28	2	628185979	2		6		3	2		1	1	1	1	2	1	2	2	2	2	1	1	1	1	1	2	1	2	1	1	1	1	1	1	1	2	1	2	2	2	2	1	1	1	1	1	1	1	2
2088	30	1	628445395	2		6		5	2		1	1	1	1	2	1	1	2	1	1	1	1	2	2	2	2	1	2	1	1	1	1	1	1	1	2	1	1	2	2	2	1	1	1	1	1	2	2	1
2089	23	2	623103716	2		6		1	2		1	1	1	1	2	1	2	2	2	2	2	1	1	1	1	2	1	2	1	1	1	1	1	1	1	2	1	1	2	2	2	2	1	1	1	1	1	2	1
2090	23	2	623913123	2		6		1	2		1	1	1	1	2	1	1	1	1	1	1	1	3	1	1	1	1	2	1	1	1	1	1	1	1	2	2	2	2	1	2	1	1	1	1	1	1	1	1
2091	24	2	620426174	2		6		2	2		1	1	1	1	1	1	1	1	1	1	1	1	2	1	1	2	1	1	1	1	1	1	1	1	1	2	2	1	2	2	2	2	2	2	1	2	2	2	2
2092	24	1	628795648	2		6		2	2		1	1	2	1	2	1	2	1	1	1	1	1	2	1	1	2	1	1	1	1	1	1	1	1	1	2	2	1	2	2	2	2	2	2	1	2	2	2	2
2093	29	1	621144937	1		6		4	2		3	1	2	3	3	1	2	1	2	1	3	1	2	3	2	2	2	3	3	3	1	1	1	3	1	2	1	2	2	2	3	3	2	2	1	2	1	1	2
2094	36	1	628027381	1		6		8	2		2	1	1	1	1	1	1	1	1	2	1	1	1	1	2	1	1	2	1	1	1	2	1	1	1	2	1	1	1	1	1	1	1	2	1	2	1	2	2
2095	33	1	626040532	1		6		6	5		1	1	1	1	1	1	1	1	2	2	1	1	1	2	2	2	2	2	2	1	1	2	2	1	1	2	2	1	2	2	2	2	2	2	1	1	1	1	2
2096	27	1		1		6		7	5		1	1	2	1	3	3	2	1	2	3	3	3	3	3	1	2	3	2	1	2	2	1	1	1	1	2	1	1	3	1	1	1	1	2	1	1	1	2	1
2097	34	1	622439860	1		6		5	5		1	2	1	1	1	1	1	1	2	2	1	1	1	1	1	2	2	1	1	1	1	2	1	1	1	1	1	1	2	1	2	2	2	2	1	1	2	2	1
2098	37	1	622532508	1		6		16	2		3	3	1	3	1	1	2	1	1	1	2	1	1	2	2	2	2	2	1	2	1	1	1	1	1	1	2	1	1	1	2	2	2	2	1	2	1	1	2
2099	33	1		1		6		7	2		1	1	1	1	1	2	2	1	1	2	2	3	2	1	1	2	1	1	1	1	2	2	1	2	1	2	2	1	1	2	1	2	2	2	1	2	1	2	2
2100	38	1		1		6		11	6		1	2	1	1	1	1	1	1	2	2	1	1	1	1	1	1	1	1	1	1	1	2	1	1	1	2	1	1	1	1	1	1	1	1	1	1	2	2	2
2101	37	1		1		6		5	6		1	1	1	2	1	1	1	1	1	2	1	1	1	1	1	2	1	2	1	1	1	1	1	1	1	2	1	1	2	1	1	2	1	1	1	2	2	2	2
2102	38	1	621223480	1		6		7	6		1	1	1	1	2	1	2	1	2	1	1	1	1	2	2	2	1	2	2	1	1	1	1	1	1	2	1	1	2	1	1	1	2	2	1	2	1	1	2
2103	27	1	621479337	1		17	hemadologie	1	5		1	1	1	1	1	1	2	2	1	2	1	1	1	1	1	1	1	1	1	1	1	1	1	1	1	1	1	1	1	1	1	1	1	1	1	1	1	1	2
2104	32	1	628345439	1		17	hematologie	1	5		1	1	1	1	1	1	1	1	1	2	2	1	1	1	1	2	1	1	1	1	1	2	1	1	1	1	1	1	1	1	1	2	3	1	1	1	2	2	2
2105	30	2	620615926	1		17	hematologie	2	2		1	1	1	1	1	1	1	1	2	2	1	2	2	1	1	2	1	1	1	1	1	1	1	1	1	1	1	1	1	1	2	2	2	2	1	1	2	2	2
2106	32	1	621738912	1		17	hematologie	4	5		1	1	1	1	1	1	2	2	1	1	1	1	1	1	1	1	1	1	1	1	1	1	1	1	1	1	1	1	1	1	1	1	1	1	1	2	2	2	2
2107	28	2		1		17	hematologie	2	5		1	1	1	1	1	1	2	2	2	1	1	1	1	1	1	2	1	1	2	2	1	2	1	1	1	2	1	2	1	1	2	2	2	2	1	2	1	1	1
2108	34	1	664991392	1		17	hematologie	3	5		1	2	1	2	2	1	1	1	2	2	1	1	1	1	1	1	1	1	2	2	1	1	1	1	1	1	1	1	1	1	2	1	1	2	1	2	2	2	2
2109	29	1		1		17	hematologie	5	5		1	1	1	1	1	1	2	2	2	1	1	1	1	1	1	2	2	2	1	1	1	2	1	1	1	2	1	3	1	1	1	3	2	1	1	2	2	2	2
2110	28	1	625505323	1		17	hematologie	2	5		1	1	1	1	1	1	1	1	1	2	1	1	1	1	1	1	1	1	1	1	1	1	1	1	1	2	2	1	1	1	1	1	2	2	1	2	1	1	2
2111	40	1		2		17	hematologie	11	4		1	1	1	1	1	1	1	2	1	2	1	1	1	1	1	1	1	2	1	1	1	1	1	1	1	2	1	1	1	1	1	1	1	1	1	1	1	1	2
2112	37	2	624885550	2		17	hematologie	9	3		1	1	1	1	1	1	1	1	1	2	1	1	3	1	1	1	1	1	1	1	1	1	1	1	1	2	2	1	1	1	1	1	2	2	1	2	1	1	2
2113	30	2	624657099	2		17	hematologie	13	2		1	2	1	1	1	1	3	2	1	1	1	1	1	1	1	1	1	2	1	1	1	1	1	1	1	2	1	1	1	1	1	1	1	1	1	1	1	1	1
2114	35	2	628215883	2		17		15	2		1	1	1	1	1	1	2	2	1	1	1	1	1	1	1	1	1	2	1	1	1	1	1	2	1	2	1	1	1	1	1	1	1	1	1	1	1	1	1
2115	22	2	621827059	2		17	hematologie	7	2		1	1	1	1	1	1	3	2	1	1	1	1	1	1	1	1	1	2	1	1	1	1	1	1	1	2	1	1	1	1	1	1	1	1	1	1	1	1	1
2116	29	2	620006275	2		17	hematologie	6	2		1	1	1	1	1	1	2	2	1	2	1	1	1	1	1	2	1	2	1	1	2	2	1	1	2	1	2	1	2	1	2	1	1	1	1	1	2	2	2
2117	35	2	628146340	2		17	hematologie	13	2		1	1	1	1	1	1	3	2	1	1	1	1	1	1	1	1	1	2	1	1	1	1	1	1	1	2	1	1	1	1	1	1	1	1	1	1	1	1	1
2118	30	2	622055827	2		17	hematologie	1	2		1	1	1	1	2	1	1	1	1	2	1	1	1	1	1	1	1	2	1	1	1	1	1	1	1	2	1	1	1	1	1	1	1	1	2	2	1	2	1
2119	31	2	621656399	2		17	hematologie	11	2		1	2	1	1	1	1	3	2	1	1	1	1	1	1	1	1	1	2	1	1	1	1	1	1	1	2	1	1	1	1	1	1	1	1	1	1	1	1	1
2120	26	2	624668085	2		17	hematologie	3	2		1	1	1	1	1	1	3	2	1	1	1	1	1	1	1	1	1	2	1	1	1	1	1	1	1	2	1	1	1	1	1	1	1	1	1	1	1	1	1
2121	25	2	622674495	2		17	hematologie	4	2		1	1	1	1	1	1	3	2	1	1	1	1	1	1	1	1	1	2	1	1	1	1	1	1	1	2	1	1	1	1	1	1	1	1	1	1	1	1	1
2122	33	1	662555363	2		17	hematologie	4	2		1	1	1	1	1	1	1	2	1	1	1	1	1	1	1	1	1	2	1	1	1	1	1	1	1	2	1	1	1	1	1	1	1	1	1	1	1	1	1
2123	27	1		1		17	hematologie	1	5		1	1	1	1	1	2	2	1	2	2	1	1	2	1	1	2	1	2	1	1	2	1	1	1	1	1	1	1	3	1	2	2	1	2	1	1	2	1	1
2124	33	2	627492578	1		17	hematologie	1	5		1	2	1	1	2	1	1	1	2	2	1	1	1	1	1	2	1	1	1	1	1	1	1	1	1	1	1	1	1	1	2	2	1	2	1	2	1	1	2
2125	24	1	626961411	1		17	hematologie	1	5		1	1	1	1	1	1	1	1	1	2	1	1	1	1	1	1	1	1	1	1	1	1	1	1	1	2	1	1	1	1	1	1	2	2	1	2	1	1	2
2126	24	1	621111144	1		17	hematologie	1	5		1	1	1	1	1	1	2	2	1	3	1	1	1	1	1	1	1	1	1	1	1	1	1	1	1	1	1	1	1	1	1	1	1	1	1	1	1	2	2
2127	26	1	625483257	1		17	hematologie	1	5		1	1	2	1	2	1	2	1	1	2	2	2	1	1	2	2	1	2	1	1	2	1	1	2	2	1	1	1	2	2	2	2	1	1	2	1	1	1	2
2128	29	2		1		17	hematologie	1	5		1	1	1	1	1	1	2	1	1	2	1	1	1	1	1	1	1	1	1	1	1	1	1	1	1	1	1	1	1	1	1	1	1	3	3	3	3	3	3
2129	29	1		1		17	hematologie	1	5		1	1	1	1	1	1	1	1	1	2	1	1	3	1	1	1	1	1	1	1	1	1	1	1	1	1	1	1	1	1	1	1	1	1	1	1	2	2	1
2130	26	2	624995398	1		17	hematologie	1	5		1	1	3	1	1	1	1	1	2	2	1	1	3	1	1	1	1	1	1	1	1	1	1	1	1	3	3	3	3	3	3	3	3	1	3	1	1	1	2
2131	26	1	611860102	1		17	hematologie	1	5		1	1	1	1	2	1	2	2	1	1	1	1	2	1	2	2	1	2	1	1	1	1	1	1	1	2	2	1	2	1	1	2	2	2	1	1	1	1	1
2132	27	2	625402737	1		17	hematologie	1	5		1	1	1	1	1	1	2	2	2	2	1	1	1	1	1	1	1	1	1	1	1	1	1	1	1	1	1	1	1	1	2	1	2	1	1	1	1	1	1
2133	31	1	620439364	1		17	hematologie	1	5		3	3	1	3	1	1	1	2	1	2	1	1	1	3	1	2	1	1	1	1	1	1	1	1	1	3	1	1	2	2	2	2	1	1	1	1	1	2	2
3001	42	1	624020214	1		11		9	2		1	1	1	1	3	1	1	1	1	1	3	1	3	2	2	2	1	3	1	3	3	1	1	3	1	2	1	1	3	3	3	3	1	3	3	3	3	3	3
3002	38	2	624761830	2		17		15	3		1	2	1	1	1	1	2	1	1	2	1	1	1	1	2	2	2	1	1	2	2	1	1	1	1	2	2	1	1	2	2	1	1	1	1	2	1	2	2
3003	56	1	622571643	2		17	Hematologie	25	3		1	1	1	1	1	1	2	1	1	1	1	1	1	1	2	1	2	1	1	1	1	1	1	1	3	2	1	1	1	1	2	2	2	1	1	1	2	2	2
3004	26	2	628714019	2		17	Hematologie	12	7	BTS	1	1	1	1	1	1	1	1	1	1	1	1	1	2	2	2	1	1	1	1	1	1	1	1	1	2	1	1	1	1	2	2	2	1	1	1	2	2	2
3005	31	2	628582658	2		17	SMIT	9	2		1	1	1	1	1	1	1	1	2	1	2	1	1	1	1	1	1	1	1	1	1	1	1	1	1	1	1	1	1	1	1	1	1	1	1	2	2	2	2
3006	69	2	622278448	3		17			7		1	1	1	1	1	1	1	1	1	2	2	2	2	1	1	1	1	1	1	1	1	1	1	1	1	1	1	1	1	1	1	1	2	1	2	2	2	2	2
3007	63	1	620058986	1		17	DEDIATRIE		5		1	1	3	1	1	1	3	1	2	2	1	1	1	1	3	3	1	3	1	1	1	2	1	1	1	2	1	1	3	1	1	1	2	2	1	2	2	2	1
3008	33	1	622095356	2		17	SMIT	7	2		1	2	1	1	2	1	2	1	2	1	1	1	1	1	1	2	1	1	2	1	1	1	1	1	1	1	1	1	1	1	1	1	2	2	1	1	2	1	2
3009	30	1	622300718	2		17	SMIT	9	2		1	1	1	1	1	3	3	1	1	2	3	3	3	1	3	1	1	1	1	2	1	2	1	2	1	1	1	3	1	1	1	2	1	2	1	1	1	2	1
3010	40	2	628157549	1		17	Sante publique	15	5		1	2	2	1	1	2	2	1	1	1	1	1	1	1	1	2	1	2	2	2	1	2	2	1	1	2	2	2	1	2	2	2	2	1	1	2	1	1	2
3011	31	1	620383513	2		3		9	2		1	1	1	1	1	1	2	1	1	2	1	1	1	1	1	2	1	1	1	2	1	1	1	1	1	2	2	1	1	1	1	1	2	2	1	2	2	2	1
3012	50	2	628214146	1		13		18	5		3	2	1	2	1	1	2	1	2	1	1	1	1	3	1	1	1	2	2	2	1	2	2	2	1	2	1	1	1	2	1	2	1	1	1	2	2	1	2
3013	37	2	622941294	2		13		10	1		1	1	1	2	1	1	2	1	1	2	1	1	1	1	1	2	1	1	1	2	1	1	1	1	1	2	2	1	1	1	1	1	2	2	1	2	2	2	1
[truncated: 46 more columns]
